# Supplementary material for: Ultramicronized N-Palmitoylethanolamine Regulates Mast Cell-Astrocyte Crosstalk: A New Potential Mechanism Underlying the Inhibition of Morphine Tolerance
Source: Biomolecules. 2023 Jan 25;13(2):233. doi: 10.3390/biom13020233 (PMC9953591; doi:10.3390/biom13020233)
Supplement: Supplementary file 1 [file biomolecules-13-00233-s001.zip]

Archive with 1 entries (1 files):
- biomolecules-2106954-supplementary.pdf
